# Supplementary material for: Dual Transcriptomic Analysis Reveals a Delayed Antiviral Response of Haliotis diversicolor supertexta against Haliotid Herpesvirus-1
Source: Viruses. 2019 Apr 24;11(4):383. doi: 10.3390/v11040383 (PMC6520846; doi:10.3390/v11040383)
Supplement: Supplementary file 1 [file viruses-11-00383-s001.zip]

Archive with 2 entries (2 files):
- Table S1-9.xlsx
- Figure S1.pdf
